# Supplementary material for: PDE-4 Inhibition in Sarcoidosis Patients: A Retrospective Single-Center Analysis of 51 Patients
Source: Pharmaceuticals (Basel). 2025 Nov 14;18(11):1729. doi: 10.3390/ph18111729 (PMC12654997; doi:10.3390/ph18111729)
Supplement: Supplementary file 1 [file pharmaceuticals-18-01729-s001.zip]

Archive with 1 entries (1 files):
- pharmaceuticals-3935715-supplementary.pdf
